# Supplementary material for: Exploratory Diagnostic Performance of On-Admission Soluble CD40 Ligand for Distinguishing Acute Pulmonary Embolism from Hospitalization-Requiring Community-Acquired Pneumonia: A Single-Center Observational Study
Source: Diagnostics (Basel). 2026 Jun 16;16(12):1877. doi: 10.3390/diagnostics16121877 (PMC13298798; doi:10.3390/diagnostics16121877)
Supplement: Supplementary file 1 [file diagnostics-16-01877-s001.zip]

Archive with 3 entries (3 files):
- STARD_2015_completed_checklist_sCD40L_PE_CAP_final_updated.pdf
- STROBE_completed_checklist_sCD40L_PE_CAP_final_updated.pdf
- Supplementary_Material_sCD40L_PE_CAP_final_updated.pdf
